# Supplementary material for: Genome-Wide Identification, Characterization, and Expression Analysis of Trehalose Metabolism Genes in Tea Plant (Camellia sinensis) Reveals Their Roles in Response to Heat Stress
Source: Plants (Basel). 2025 Oct 29;14(21):3309. doi: 10.3390/plants14213309 (PMC12610179; doi:10.3390/plants14213309)
Supplement: Supplementary file 1 [file plants-14-03309-s001.zip › Table S1.xlsx]

## Sheet: Sheet1
Supplementary Table S1. Gene duplication event analysis of trehalose metabolic genes
Gene_ID	GARP names	Duplicate type
CsTGY02G0002941	CsTPS1	Dispersed
CsTGY04G0001703	CsTPS2	Dispersed
CsTGY05G0000915	CsTPS3	WGD or Segmental
CsTGY05G0001584	CsTPS4	Dispersed
CsTGY06G0000336	CsTPS5	WGD or Segmental
CsTGY07G0000650	CsTPS6	WGD or Segmental
CsTGY08G0000966	CsTPS7	WGD or Segmental
CsTGY08G0001044	CsTPS8	Dispersed
CsTGY08G0001045	CsTPS9	Dispersed
CsTGY08G0001896	CsTPS10	Dispersed
CsTGY08G0002084	CsTPS11	WGD or Segmental
CsTGY10G0000343	CsTPS12	WGD or Segmental
CsTGY12G0000461	CsTPS13	Dispersed
CsTGY12G0001545	CsTPS14	WGD or Segmental
CsTGY12G0001771	CsTPS15	Proximal
CsTGY14G0000106	CsTPS16	Dispersed
CsTGY14G0000925	CsTPS17	WGD or Segmental
CsTGY01G0001161	CsTPP1	WGD or Segmental
CsTGY01G0002203	CsTPP2	-
CsTGY04G0000901	CsTPP3	-
CsTGY06G0000007	CsTPP4	Dispersed
CsTGY07G0002823	CsTPP5	WGD or Segmental
CsTGY08G0000603	CsTPP6	Dispersed
CsTGY10G0000716	CsTPP7	Dispersed
CsTGY12G0001751	CsTPP8	Dispersed
CsTGY13G0001345	CsTPP9	WGD or Segmental
CsTGY14G0001620	CsTRE1	Proximal
CsTGY14G0001623	CsTRE2	Proximal
CsTGY14G0001626	CsTRE3	-
CsTGY14G0001627	CsTRE4	Tandem
