# Supplementary material for: Genome-Wide Identification, Characterization, and Expression Analysis of Trehalose Metabolism Genes in Tea Plant (Camellia sinensis) Reveals Their Roles in Response to Heat Stress
Source: Plants (Basel). 2025 Oct 29;14(21):3309. doi: 10.3390/plants14213309 (PMC12610179; doi:10.3390/plants14213309)
Supplement: Supplementary file 1 [file plants-14-03309-s001.zip › Table S2.xlsx]

## Sheet: Sheet1
Supplementary Table S2. Parameters of duplication events of the trehalose metabolic gene pairs.
Seq_1	Seq_2	Ka	Ks	Ka_Ks	Effective	Average	Average	cN	cS	pN	pS	Positive selection
					Length	S-sites	N-sites
CsTPS3 (CsTGY05G0000915)	CsTPS6 (CsTGY07G0000650)	0.063	0.326	0.193	2790	662.667	2127.33	128	175	0.06	0.264	NO
CsTPS5 (CsTGY06G0000336)	CsTPS12 (CsTGY10G0000343)	0.06	0.374	0.16	2562	585.5	1976.5	113.5	172.5	0.057	0.295	NO
CsTPS7 (CsTGY08G0000966)	CsTPS11 (CsTGY08G0002084)	0.08	0.499	0.16	2238	504.417	1733.58	131.25	183.75	0.076	0.364	NO
CsTPS14 (CsTGY12G0001545)	CsTPS17 (CsTGY14G0000925)	0.051	0.43	0.119	2589	601.833	1987.17	98.17	196.83	0.049	0.327	NO
CsTPP1 (CsTGY01G0001161)	CsTPP5 (CsTGY07G0002823)	0.096	0.314	0.306	1146	268.083	877.917	79.25	68.75	0.09	0.256	NO
