# Supplementary material for: Genome-Wide Identification, Characterization, and Expression Analysis of Trehalose Metabolism Genes in Tea Plant (Camellia sinensis) Reveals Their Roles in Response to Heat Stress
Source: Plants (Basel). 2025 Oct 29;14(21):3309. doi: 10.3390/plants14213309 (PMC12610179; doi:10.3390/plants14213309)
Supplement: Supplementary file 1 [file plants-14-03309-s001.zip › Table S3.xlsx]

## Sheet: Sheet1
Supplementary Table S3. Detail information of trehalose metabolism genes used for the construction of phylogenetic trees.
Species name	Gene Name	Accession number
Camellia sinensis	CsTPS1	CsTGY02G0002941
	CsTPS2	CsTGY04G0001703
	CsTPS3	CsTGY05G0000915
	CsTPS4	CsTGY05G0001584
	CsTPS5	CsTGY06G0000336
	CsTPS6	CsTGY07G0000650
	CsTPS7	CsTGY08G0000966
	CsTPS8	CsTGY08G0001044
	CsTPS9	CsTGY08G0001045
	CsTPS10	CsTGY08G0001896
	CsTPS11	CsTGY08G0002084
	CsTPS12	CsTGY10G0000343
	CsTPS13	CsTGY12G0000461
	CsTPS14	CsTGY12G0001545
	CsTPS15	CsTGY12G0001771
	CsTPS16	CsTGY14G0000106
	CsTPS17	CsTGY14G0000925
	CsTPP1	CsTGY01G0001161
	CsTPP2	CsTGY01G0002203
	CsTPP3	CsTGY04G0000901
	CsTPP4	CsTGY06G0000007
	CsTPP5	CsTGY07G0002823
	CsTPP6	CsTGY08G0000603
	CsTPP7	CsTGY10G0000716
	CsTPP8	CsTGY12G0001751
	CsTPP9	CsTGY13G0001345
	CsTRE1	CsTGY14G0001620
	CsTRE2	CsTGY14G0001623
	CsTRE3	CsTGY14G0001626
	CsTRE4	CsTGY14G0001627
Arabidopsis thaliana	AtTPS1	AT1G78580
	AtTPS2	AT1G16980
	AtTPS3	AT1G17000
	AtTPS4	AT4G27550
	AtTPS5	AT4G17770
	AtTPS6	AT1G68020
	AtTPS7	AT1G06410
	AtTPS8	AT1G70290
	AtTPS9	AT1G23870
	AtTPS10	AT1G60140
	AtTPS11	AT2G18700
	AtTPPA	AT5G51460
	AtTPPB	AT1G78090
	AtTPPC	AT1G22210
	AtTPPD	AT1G35910
	AtTPPE	AT2G22190
	AtTPPF	AT4G12430
	AtTPPG	AT4G22590
	AtTPPH	AT4G39770
	AtTPPI	AT5G10100
	AtTPPJ	AT5G65140
	AtTRE1	AT4G24040
Oryza sativa	OsTPS1	Os05t0518600
	OsTPS2	Os01g0749400
	OsTPS3	Os01g0730300
	OsTPS4	Os03g0224300
	OsTPS5	Os02t0790500
	OsTPS6	Os05t0517200
	OsTPS7	Os08t0414700
	OsTPS8	Os08t0445700
	OsTPS9	Os09t0427800
	OsTPS10	Os09t0397300
	OsTPS11	Os09t0376800
	OsTPP1	Os02g0661100
	OsTPP2	Os10t0553300
	OsTPP3	Os07t0624600
	OsTPP4	Os02g0753000
	OsTPP5	Os04g0554000
	OsTPP6-1	Os07t0485000
	OsTPP6-2	Os08t0409100
	OsTPP7	Os09t0369400
	OsTPP8	Os06t0222100
	OsTPP9	Os03g0386500
	OsTRE1	Os10t0521000
