# Supplementary material for: Genome-Wide Identification, Characterization, and Expression Analysis of Trehalose Metabolism Genes in Tea Plant (Camellia sinensis) Reveals Their Roles in Response to Heat Stress
Source: Plants (Basel). 2025 Oct 29;14(21):3309. doi: 10.3390/plants14213309 (PMC12610179; doi:10.3390/plants14213309)
Supplement: Supplementary file 1 [file plants-14-03309-s001.zip › Table S4.xlsx]

## Sheet: Sheet1
Supplementary Table S4. List of primers used in this study.
gene name	Forward primer sequence (5'to3')	Reverse primer sequence (5'to3')
CsTPS1	GCAGAGAAACAAATGCGCCA	ACCCAAAGCAACAACCCTGA
CsTPS5	AGATGCCGACCCTGACTTTG	CCTTGTCTGCGACCAATCCT
CsTPS12	GAGTGAGTGGCTTGCTCCAT	GAGCCATCAGTTGCCTCAGT
CsTPP1	ATGTGTGGTCCAGCTCTTGG	GACGCAAGTGCTGAGGGATA
CsTPP2	GTCACCCATCAGCACTGGAA	CGGACATGTACGCTCGATCA
CsTPP3	CTTCTCCGACTCGCAAACCT	CGACAATCGGCGACAGAGTA
CsTRE1	CAGTAGTCCGCAAAACCCCA	GATCCATTGGGGGTCCTTGG
CsTRE2	AGGACATTGCTGTGAGGTGG	TCTTGTGGCCATCCGAACTC
CsTRE4	TGTTGAAGGTTTGGCGAGGT	AGCCCGTCTGGGGTATGTAT
GAPDH	TTGGCATCGTTGAGGGTCT	CAGTGGGAACACGGAAAGC
